# Supplementary material for: Non-tenera Contamination and the Economic Impact of SHELL Genetic Testing in the Malaysian Independent Oil Palm Industry
Source: Front Plant Sci. 2016 Jun 21;7:771. doi: 10.3389/fpls.2016.00771 (PMC4914825; doi:10.3389/fpls.2016.00771)
Supplement: Supplementary file 1 [file Table_1.XLSX]

## Sheet: Sheet1
Supplementary Table 1. PCR primers and conditions.
Allele-specific genotyping primers
Assay ID (as described in text)	Amplified Allele	Allele-specific primera	Second primer
i	Wildtype allele at shMPOB variant nucleotide	GCAAACGCCGAAATGGACTGA*T	GTTGCCCTAGTCAAGGTAAAACTC*T
ii	Mutant allele at shMPOB variant nucleotide	GCAAACGCCGAAATGGACTTT*C	GTTGCCCTAGTCAAGGTAAAACTC*T
iii	Wildtype allele at shAVROS variant nucleotide	CACAAAGGACAGACAACTCATAAGG*T	GAGAATCGAGATTTGAGCCG*T
iv	Mutant allele at shAVROS variant nucleotide	CAAAGGACAGACAACTCATAAGT*A	GAGAATCGAGATTTGAGCCG*T
Amplification primers for Sanger DNA Sequencing
Assay ID (as described in text)	Forward primer	Reverse primer	Sequencing Primer
Exon 1	tcagaatttaaagaaactaaacttcacgta	ggatcagggataaaagggaag	gatctatggaaattaataagtcaatatgtcagtatgtg
Exon 2	gaaaattatatggttagaaaatgttactaaaggt	aggactccgacatagtcttaatagttagtagta	gaaaattatatggttagaaaatgttactaaaggt
Exons 3-6	tgaatcatcaaatttattacattttagcct	tgagaaaatgcattttaaacataagtcac	tgaatcatcaaatttattacattttagcct
Exon 7	tgctgatttctctatttatcgatgc	gatctactcaatagatgatggttggtg	tgctgatttctctatttatcgatgc
PCR conditions (allele specific assays and amplification for Sanger DNA sequencing)
Step	Condition
1	94oC, 2 minutes
2	94oC, 30 seconds
3	58oC, 1 minute	Steps 2-4 repeated 34 cycles
4	72oC, 1 minute
5	72oC, 5 minutes
* indicates phosphorothionate bond between 3'N and 3'N-1 oligonucleotide positions.
a Mismatched bases outside the variant nucleotide position were intentionally included to increase specificity of allele specific primers.
